# Supplementary material for: Nutrient Composition of Autochthonous Beef from Southwest Spain
Source: Foods. 2025 Nov 19;14(22):3961. doi: 10.3390/foods14223961 (PMC12651877; doi:10.3390/foods14223961)
Supplement: Supplementary file 1 [file foods-14-03961-s001.zip]

Archive with 1 entries (1 files):
- foods-3974709-supplementary.pdf
